# Supplementary material for: Left Atrioventricular Transvalvular Pressure Gradients Derived from Intraoperative and Postoperative Echocardiograms following Atrioventricular Septal Defect Repair
Source: Diagnostics (Basel). 2023 Mar 2;13(5):957. doi: 10.3390/diagnostics13050957 (PMC10001237; doi:10.3390/diagnostics13050957)
Supplement: Supplementary file 1 [file diagnostics-13-00957-s001.zip]

Archive with 1 entries (1 files):
- diagnostics-2234311-supplementary.pdf
